# Supplementary material for: Total Synthesis of Pagoamide A
Source: Molecules. 2021 Jul 12;26(14):4224. doi: 10.3390/molecules26144224 (PMC8307129; doi:10.3390/molecules26144224)
Supplement: Supplementary file 1 [file molecules-26-04224-s001.zip]

Archive with 1 entries (1 files):
- molecules-1273165-supplementary.pdf
